# Supplementary material for: EEG Techniques with Brain Activity Localization, Specifically LORETA, and Its Applicability in Monitoring Schizophrenia
Source: J Clin Med. 2024 Aug 28;13(17):5108. doi: 10.3390/jcm13175108 (PMC11395834; doi:10.3390/jcm13175108)
Supplement: Supplementary file 1 [file jcm-13-05108-s001.zip]

Archive with 1 entries (1 files):
- jcm-3102998-supplementary.pdf
